# Supplementary material for: Upper- vs. Lower-Body Exercise Performance in Female and Male Cross-Country Skiers
Source: Front Sports Act Living. 2021 Dec 21;3:762794. doi: 10.3389/fspor.2021.762794 (PMC8724206; doi:10.3389/fspor.2021.762794)
Supplement: Supplementary file 1 [file Table_1.XLSX]

## Sheet: Sheet1
Id	Sex (0=female,1=male)	Age	FISpoints	Annualtraining	Bodymass_RUN_Kg	Bodymass_UP_Kg	Height(cm)	# of stages RUN	# of stages UP		Abs VO2peak RUN	Abs VO2peak UP	Diff UP-RUN		BMN VO2peak_RUN	BMN VO2peak_UP	Diff UP-RUN		HR_RUN	HR_UP	Diff UP-RUN		POpeak_RUN	POpeak_UP	Diff UP-RUN		BLapeak_RUN	BLapeak_UP	Diff UP-RUN		RPEpeak_RUN	RPEpeak_UP	Diff UP-RUN
F_01	0	24	166.65	660	65	65.7	166	7	9		3.9233	2.8737	1.0496		59.8	41.9	17.9		192	169	23		202.455	129	73.4553		11.74	9.8	1.94		20	20	0
F_02	0	21	141.54	600	67.7	67.7	174	7	9		3.7943	3.218	0.5763		56	47.4	8.6		198	186	12		192.725	125.333	67.392		7.61	9.33	-1.72		18	20	-2
F_03	0	20	121.15	540	66.9	65.7	172.5	8	8		4.2307	2.897	1.3337		63.2	40.5	22.7		193	180	13		208.586	129	79.5858		8.51	6.94	1.57		19	19	0
F_04	0	22	110.22	780	58.1	58.6	164	8	9		3.7143	2.2197	1.4946		63.6	37.9	25.7		184	162	22		196.901	83	113.901		9.97	11.18	-1.21		20	20	0
F_05	0	21	251	540	64.9	65.3	165.3	6	8		3.531	2.39	1.141		53.9	36.6	17.3		198	185	13		184.754	91.3333	93.4211		11.34	12.6	-1.26		20	19	1
F_06	0	21	228.9	360	63.3	63.6	174	7	6		3.546	2.3013	1.2447		55.9	34.5	21.4		188.333	165	23.3333		180.2	98.3333	81.8663		11.27	6.47	4.8		20	20	0
F_07	0	26	64.36	960	59.9	59.8	170	8	7		3.944	2.749	1.195		65.9	47.5	18.4		186	156	30		203.001	99.6667	103.334		10	6.91	3.09		20	17	3
F_08	0	20	92	720	58.6	58.7	173.3	7	10		3.6043	2.2293	1.375		61.4	37.4	24		190	169.667	20.3333		162.924	103.333	59.5909		10.64	7.76	2.88		19	20	-1
F_09	0	23	130	900	61.5	61.6	173	8	9		3.5373	2.989	0.5483		49.6	36.9	12.7		185	160	25		200.724	131.333	69.3906		11.4	9.8	1.6		19	19	0
F_10	0	30	60.35	960	71.7	71.4	173	7	8		3.5547	2.6373	0.9174		57.5	48.5	9		192.667	174	18.6667		216.68	114	102.68		9.77	9.28	0.49		18	19	-1
M_01	1	20	85.29	840	73.6	73.4	178.3	7	9		5.341	3.9117	1.4293		72.6	53.2	19.4		205	178	27		269.384	171.333	98.0511		14.16	9.99	4.17		19	20	-1
M_02	1	25	74.49	840	81.7	80.6	181.4	7	9		5.8057	4.1763	1.6294		70.7	51.8	18.9		202	183	19		299.031	182.667	116.365		11.36	11.65	-0.29		18	20	-2
M_03	1	25	141.56	840	69.2	68.9	180	8	8		4.9827	3.4943	1.4884		71.6	50.4	21.2		185	157.333	27.6667		253.28	177	76.2799		13.4	12.65	0.75		20	19	1
M_04	1	22	124.56	600	87.1	88.4	189.5	8	9		5.7607	4.805	0.9557		60.7	54.3	6.4		189	175	14		295.181	193	102.181		13.93	11.15	2.78		20	19	1
M_05	1	20	105.37	900	86.3	86.2	180	6	8		6.445	4.0147	2.4303		74.7	46.6	28.1		179	148	31		292.47	177.667	114.803		9.02	9.61	-0.59		20	20	0
M_06	1	22	69.87	960	81.5	83.2	182	7	6		6.1893	4.3057	1.8836		76	51.7	24.3		191	172	19		298.299	187.667	110.633		7.21	7.82	-0.61		20	20	0
M_07	1	21	92.34	765	71.9		179.9	8	7		5.225	3.978	1.247		72.9	55.1	17.8		187	155	32		282.656	165.333	117.322		12.27	9.11	3.16		20	18	2
M_08	1	22	183.82	600	81.6		181	7	10		5.4217	4.2263	1.1954		66.4	51.3	15.1		181	167	14		246.599	205	41.5985		7.28	11.61	-4.33		20	20	0
M_09	1	24	284.04	720	85.7	86.3	183	8	9		5.4187	4.468	0.9507		63.2	51.8	11.4		193.667	181.667	12		281.666	200	81.6663		7.92	13.55	-5.63		19	18	1
M_10	1	24	257.41	720	84.6	83.7	183	7	8		5.335	3.4917	1.8433		63.1	42.5	20.6		199	187	12		255.665	145.333	110.331		9.98	14.07	-4.09		20	20	0
Pooled	Mean	22.65	139.246	740.25	72.04	71.6	176.16	7.3	8.3		4.66524	3.3688	1.29644		63.935	45.89	18.045		190.933	170.533	20.4		236.159	145.467	90.6924		10.439	10.064	0.375		19.45	19.35	0.1
	SD	2.53969	68.443	165.342	10.0393	10.424	6.73728	0.656947	1.12858		1.01419	0.824634	0.441885		7.40684	6.74201	5.96061		6.92787	11.569	6.82325		45.7591	39.8032	21.6799		2.11162	2.22464	2.8723		0.759155	0.875094	1.20961
Male XC skiers	Mean	22.5	141.875	778.5	80.32	81.3375	181.81	7.3	8.3		5.59248	4.08717	1.50531		69.19	50.87	18.32		191.167	170.4	20.7667		277.423	180.5	96.9232		10.653	11.121	-0.468		19.6	19.4	0.2
	SD	1.90029	76.2541	120.094	6.44322	6.81845	3.07948	0.674949	1.1595		0.453691	0.406804	0.460295		5.40626	3.74464	6.20946		8.74219	13.1823	7.95054		19.8913	17.5241	24.1067		2.73899	1.99881	3.35747		0.699206	0.843274	1.13529
Female XC skiers	Mean	22.8	136.617	702	63.76	63.81	170.51	7.3	8.3		3.73799	2.65043	1.08756		58.68	40.91	17.77		190.7	170.667	20.0333		194.895	110.433	84.4617		10.225	9.007	1.218		19.3	19.3	0
	SD	3.15524	63.713	200.1	4.34798	4.16825	3.92469	0.674949	1.1595		0.234456	0.351172	0.321552		5.02235	5.17933	6.0233		4.97761	10.4279	5.89716		15.5225	17.6104	18.0238		1.34517	1.99247	2.13661		0.823273	0.948683	1.33333
